# Supplementary material for: Systemic Metabolic Alterations Induced by Etodolac in Healthy Individuals
Source: Pharmaceuticals (Basel). 2025 Aug 4;18(8):1155. doi: 10.3390/ph18081155 (PMC12388885; doi:10.3390/ph18081155)
Supplement: Supplementary file 1 [file pharmaceuticals-18-01155-s001.zip]

Archive with 2 entries (2 files):
- Supplementary tables S1-S6.pdf
- Supplementary tables S7-S9.xlsx
