# Supplementary material for: Systemic Metabolic Alterations Induced by Etodolac in Healthy Individuals
Source: Pharmaceuticals (Basel). 2025 Aug 4;18(8):1155. doi: 10.3390/ph18081155 (PMC12388885; doi:10.3390/ph18081155)
Supplement: Supplementary file 1 [file pharmaceuticals-18-01155-s001.zip › Supplementary tables S7-S9.xlsx]

## Sheet: S7_Endognous
Compound	Retention Time	m/z	Accepted Compound ID	Accepted Description	Log FC ([Cmax] vs [Predose])	FC ([Cmax] vs [Predose])	Regulation ([Cmax] vs [Predose])
1.25_307.0338m/z	1.24813	307.034	HMDB0002022	Glycineamideribotide	-0.745466	1.67652	down
1.81_506.6411m/z	1.80845	506.641	HMDB0301166	6-Hydroxytrtradeca-8,11-dienoyl-CoA	2.07145	4.2031	up
1.81_655.1743m/z	1.80845	655.174	HMDB0060343	2-(S-Glutathionyl)acetyl glutathione	2.38007	5.20561	up
1.83_571.6982m/z	1.82558	571.698	HMDB0301401	(13Z,16Z,19Z)-Tricosa-13,16,19-trienoyl-CoA	3.09098	8.52074	up
11.30_288.1567m/z	11.3037	288.157	HMDB0014887	Etodolac	6.09833	68.5142	up
11.53_465.2490m/z	11.528	465.249	HMDB0260534	MG(0:0/TXB2/0:0)	-4.27694	19.386	down
11.66_348.1776m/z	11.6639	348.178	HMDB0292278	CDP-DG(18:1(9Z)-O(12,13)/20:4(8Z,11Z,14Z,17Z))	3.80437	13.9711	up
11.75_351.2178m/z	11.7509	351.218	HMDB0001220	Prostaglandin E2	-1.32658	2.50807	down
11.78_435.8396m/z	11.7839	435.84	HMDB0004979	GlcCer(d18:1/25:0)	-0.689179	1.61237	down
11.97_252.1396m/z	11.9726	252.14	HMDB0014887	Etodolac	2.72315	6.60315	up
11.97_305.5342m/z	11.9726	305.534	HMDB0286971	PC(20:4(6Z,8E,10E,14Z)-2OH(5S,12R)/20:0)	1.37697	2.59723	up
11.99_488.2708m/z	11.9898	488.271	HMDB0004853	Ganglioside GM1 (18:1/12:0)	-1.15601	2.2284	down
11.99_491.1015m/z	11.9898	491.101	HMDB0301611	(8S)-8-amino-7-oxononanoyl-CoA	4.09291	17.0644	up
12.02_476.2266m/z	12.0184	476.227	HMDB0272741	PGP(PGJ2/18:1(9Z))	2.37682	5.1939	up
12.55_353.2329m/z	12.5509	353.233	HMDB0001442	Prostaglandin E1	-1.23269	2.35004	down
12.64_333.2071m/z	12.6366	333.207	HMDB0060046	15d PGD2	-1.86736	3.64864	down
12.71_473.2694m/z	12.7051	473.269	HMDB0114746	LysoPA(19:0/0:0)	-1.49712	2.82279	down
12.72_950.4462n	12.7223	949.439	HMDB0279334	PIP(18:3(10,12,15)-OH(9)/18:3(6Z,9Z,12Z))	9.08414	542.749	up
12.76_641.2726m/z	12.7566	641.273	HMDB0061690	LysoPI(20:4(5Z,8Z,11Z,14Z)/0:0)	3.07794	8.4441	up
12.77_546.0559m/z	12.7737	546.056	HMDB0003369	CDP-glucose	6.82485	113.367	up
13.20_1061.4092n	13.1962	1044.41	HMDB0004258	Eicosanoyl-CoA	4.14162	17.6503	up
13.20_359.2226m/z	13.1966	359.223	HMDB0002311	8,9-DiHETrE	-1.06431	2.09117	down
13.20_522.2396m/z	13.1962	522.24	HMDB0010042	PIP2(16:0/20:3(8Z,11Z,14Z))	5.65394	50.3508	up
13.20_563.2478m/z	13.1962	563.248	HMDB0280426	PIP(TXB2/22:4(10Z,13Z,16Z,19Z))	7.39196	167.958	up
13.21_1060.4996n	13.2133	542.248	HMDB0280619	PIP(22:5(4Z,7Z,10Z,13Z,16Z)/PGE2)	2.61907	6.14352	up
13.21_371.2238m/z	13.2133	371.224	HMDB0266689	PA(P-16:0/20:3(5Z,8Z,14Z)-O(11S,12R))	1.98264	3.95216	up
13.21_409.2176m/z	13.2133	409.218	HMDB0271290	PG(PGJ2/i-14:0)	3.72723	13.2437	up
13.21_566.2331m/z	13.2133	566.233	HMDB0293500	CDP-DG(i-14:0/LTE4)	3.60299	12.1509	up
13.23_1005.3489n	13.2305	1006.36	HMDB0001338	Palmityl-CoA	5.11826	34.7336	up
13.23_130.0658m/z	13.2305	130.066	HMDB0250791	D-Phenylalanine	4.18654	18.2085	up
13.23_506.3029m/z	13.2305	506.303	HMDB0275951	PGP(PGE2/i-24:0)	4.36769	20.6445	up
13.23_767.4341n	13.2305	384.724	HMDB0280948	PS(14:1(9Z)/20:4(6E,8Z,11Z,14Z)+=O(5))	7.66406	202.821	up
13.25_496.6546m/z	13.2476	496.655	HMDB0003935	3-Oxotetradecanoyl-CoA	8.12592	279.348	up
13.25_523.6440m/z	13.2476	523.644	HMDB0301213	6-Hydroxytetradecanedioyl-CoA	9.13106	560.689	up
13.26_204.0597m/z	13.2647	204.06	HMDB0000939	S-Adenosylhomocysteine	1.28846	2.44268	up
13.26_482.0323m/z	13.2647	482.032	HMDB0304257	adenylo-succinate	3.96444	15.6105	up
13.28_465.4513m/z	13.2819	465.451	HMDB0054380	TG(22:2(13Z,16Z)/18:0/O-18:0)	3.06731	8.38212	up
13.40_430.2967m/z	13.4023	430.297	HMDB0000631	Deoxycholic acid glycine conjugate	-0.967809	1.95587	down
13.45_301.2153m/z	13.4535	301.215	HMDB0302204	Prostaglandin B-1	-1.32057	2.49764	down
13.54_407.2757m/z	13.5394	407.276	HMDB0249206	Bile acid	-1.90352	3.74125	down
13.54_454.2881n	13.5394	453.281	HMDB0296939	DG(2:0/20:3(8Z,11Z,14Z)-2OH(5,6)/0:0)	-1.78229	3.43971	down
13.60_534.3195m/z	13.602	534.319	HMDB0242406	Chenodeoxycholylproline	-1.00718	2.00997	down
13.88_357.1737m/z	13.8764	357.174	HMDB0116536	PGP(i-12:0/i-12:0)	-1.2351	2.35398	down
13.88_360.0340m/z	13.8764	360.034	CSID30785740	cGAMP(2'-5')	-2.94261	7.68799	down
14.08_337.2377m/z	14.0823	337.238	HMDB0002265	14,15-DiHETrE	-1.63573	3.10745	down
14.15_493.2485m/z	14.1509	493.249	HMDB0009953	PIP(18:0/18:3(9Z,12Z,15Z))	-1.20154	2.29986	down
14.15_677.3023m/z	14.1509	677.302	HMDB0266627	PA(8:0/20:4(7E,9E,11Z,13E)-3OH(5S,6R,15S))	-2.10907	4.31412	down
14.32_591.7347m/z	14.3167	591.735	HMDB0062371	3-Oxohexacosanoyl-CoA	3.30094	9.85554	up
14.35_287.6455m/z	14.351	287.646	HMDB0011493	LysoPE(0:0/22:4(7Z,10Z,13Z,16Z))	1.95508	3.87738	up
14.58_349.2376m/z	14.5794	349.238	HMDB0011571	MG(18:4(6Z,9Z,12Z,15Z)/0:0/0:0)	-2.59642	6.04784	down
14.77_831.5618n	14.768	812.544	HMDB0282102	PS(18:1(12Z)-O(9S,10R)/20:0)	-1.86332	3.63844	down
14.79_524.2780m/z	14.7851	524.278	HMDB0011496	LysoPE(0:0/22:6(4Z,7Z,10Z,13Z,16Z,19Z))	-1.0373	2.05238	down
14.79_771.4690m/z	14.7851	771.469	HMDB0264581	PA(22:6(5Z,8E,10Z,13Z,15E,19Z)-2OH(7S, 17S)/19:2(10Z,13Z))	-1.61013	3.05279	down
14.80_438.2929n	14.8022	437.286	HMDB0297051	DG(2:0/20:3(6,8,11)-OH(5)/0:0)	-1.27367	2.41776	down
14.82_391.2814m/z	14.8194	391.281	HMDB0000514	Allochenodeoxycholic acid	-1.60638	3.04487	down
14.85_458.2697m/z	14.8485	458.27	HMDB0011478	LysoPE(0:0/18:3(6Z,9Z,12Z))	1.28971	2.44479	up
14.87_301.2163m/z	14.8657	301.216	HMDB0002982	Prostaglandin B1	-2.2944	4.90548	down
14.97_459.2713m/z	14.9737	459.271	HMDB0297029	DG(2:0/0:0/22:5(4Z,7Z,10Z,13Z,19Z)-O(16,17))	-1.24132	2.36415	down
14.97_521.2385m/z	14.9737	521.239	HMDB0010357	Tetrahydroaldosterone-3-glucuronide	-1.18221	2.26924	down
15.05_573.2991m/z	15.0486	573.299	HMDB0061695	LysoPI(16:0/0:0)	1.92083	3.7864	up
15.08_365.2120m/z	15.0828	365.212	HMDB0114765	LysoPA(i-14:0/0:0)	-1.59471	3.02034	down
15.21_1081.6454m/z	15.208	1081.65	HMDB0116884	CL(8:0/8:0/11:0/18:2(9Z,11Z))	-1.41441	2.66551	down
15.28_1036.5262m/z	15.2766	1036.53	HMDB0291129	CDP-DG(18:1(11Z)/18:1(12Z)-2OH(9,10))	-1.38391	2.60975	down
15.28_862.5580m/z	15.2766	862.558	HMDB0289726	PC(PGE1/P-18:1(11Z))	-1.72394	3.30337	down
15.36_946.5142m/z	15.3623	946.514	HMDB0283216	PS(22:4(7Z,10Z,13Z,16Z)/6 keto-PGF1alpha)	-1.16172	2.23724	down
16.85_877.5665n	16.8482	858.549	HMDB0008748	PC(22:6(4Z,7Z,10Z,13Z,16Z,19Z)/22:6(4Z,7Z,10Z,13Z,16Z,19Z))	-2.25306	4.76692	down
17.27_351.2522m/z	17.2711	351.252	HMDB0011533	MG(0:0/16:0/0:0)	-1.58273	2.99537	down
17.32_874.5457m/z	17.3225	874.546	HMDB0008708	PC(22:5(7Z,10Z,13Z,16Z,19Z)/20:5(5Z,8Z,11Z,14Z,17Z))	-2.06373	4.18066	down
17.36_556.7213m/z	17.364	556.721	HMDB0112252	Isodocosanoyl-CoA	-3.48198	11.1733	down
18.73_439.7648m/z	18.7304	439.765	HMDB0284103	PE(22:6(5Z,7Z,10Z,13Z,16Z,19Z)-OH(4)/22:4(7Z,10Z,13Z,16Z))	-1.0549	2.07758	down
18.93_556.7168m/z	18.9305	556.717	HMDB0012930	Docosanoyl-CoA	-2.85271	7.22358	down
7.52_260.1267m/z	7.52473	260.127	HMDB0003764	Glutamylalanine	2.23485	4.70714	up
8.14_550.1710m/z	8.14209	550.171	HMDB0301569	(9E)-10-nitrooctadec-9-enoyl-CoA	2.47656	5.56567	up
8.48_301.5479m/z	8.47948	301.548	HMDB0059656	O-acetyl-ADP-ribose	6.03837	65.7249	up
8.58_524.6912m/z	8.58232	524.691	HMDB0006498	3-Oxooctadecanoyl-CoA	5.11759	34.7175	up
8.72_243.1240m/z	8.71959	243.124	HMDB0116518	PGP(a-13:0/i-12:0)	5.16914	35.9804	up
9.54_320.1486m/z	9.5371	320.149	HMDB0293309	CDP-DG(i-12:0/18:2(10E,12Z)+=O(9))	1.35487	2.55774	up
9.77_345.2065m/z	9.77148	345.207	HMDB0274723	PGP(a-25:0/20:3(8Z,11Z,14Z)-2OH(5,6))	1.68024	3.20482	up
9.84_176.0712m/z	9.84008	176.071	HMDB0060389	4-Hydroxy-5-phenyltetrahydro-1,3-oxazin-2-one	6.48353	89.4826	up
9.84_328.0992m/z	9.84008	328.099	HMDB0301080	3,5-Dihydroxydodecanoyl-CoA	8.63424	397.343	up
9.84_477.0630n	9.84008	442.049	CSID388385	CDP-glycerol	6.55852	94.2567	up
9.93_541.2649m/z	9.92801	541.265	HMDB0010320	Cortolone-3-glucuronide	1.64175	3.12045	up

## Sheet: S8_17_Up
Compound	Retention Time	m/z	Similarity	Accepted Compound ID	Accepted Description	Log FC ([Cmax] vs [Predose])	FC ([Cmax] vs [Predose])	Regulation ([Cmax] vs [Predose])
11.30_288.1567m/z	11.3037	288.157	1	HMDB0014887	Etodolac	6.09833	68.5142	up
11.66_348.1776m/z	11.6639	348.178	0.970343	HMDB0292278	CDP-DG(18:1(9Z)-O(12,13)/20:4(8Z,11Z,14Z,17Z))	3.80437	13.9711	up
11.97_252.1396m/z	11.9726	252.14	0.970769	HMDB0014887	Etodolac	2.72315	6.60315	up
12.76_641.2726m/z	12.7566	641.273	0.97266	HMDB0061690	LysoPI(20:4(5Z,8Z,11Z,14Z)/0:0)	3.07794	8.4441	up
13.20_563.2478m/z	13.1962	563.248	0.972929	HMDB0280426	PIP(TXB2/22:4(10Z,13Z,16Z,19Z))	7.39196	167.958	up
13.21_1060.4996n	13.2133	542.248	0.973365	HMDB0280619	PIP(22:5(4Z,7Z,10Z,13Z,16Z)/PGE2)	2.61907	6.14352	up
13.23_1005.3489n	13.2305	1006.36	0.973023	HMDB0001338	Palmityl-CoA	5.11826	34.7336	up
13.23_130.0658m/z	13.2305	130.066	0.983313	HMDB0250791	D-Phenylalanine	4.18654	18.2085	up
13.25_496.6546m/z	13.2476	496.655	0.969782	HMDB0003935	3-Oxotetradecanoyl-CoA	8.12592	279.348	up
13.25_523.6440m/z	13.2476	523.644	0.97767	HMDB0301213	6-Hydroxytetradecanedioyl-CoA	9.13106	560.689	up
7.52_260.1267m/z	7.52473	260.127	0.976963	HMDB0003764	Glutamylalanine	2.23485	4.70714	up
8.14_550.1710m/z	8.14209	550.171	0.963359	HMDB0301569	(9E)-10-nitrooctadec-9-enoyl-CoA	2.47656	5.56567	up
8.48_301.5479m/z	8.47948	301.548	0.996227	HMDB0059656	O-acetyl-ADP-ribose	6.03837	65.7249	up
8.58_524.6912m/z	8.58232	524.691	0.985269	HMDB0006498	3-Oxooctadecanoyl-CoA	5.11759	34.7175	up
8.72_243.1240m/z	8.71959	243.124	0.966072	HMDB0116518	PGP(a-13:0/i-12:0)	5.16914	35.9804	up
9.84_176.0712m/z	9.84008	176.071	0.971109	HMDB0060389	4-Hydroxy-5-phenyltetrahydro-1,3-oxazin-2-one	6.48353	89.4826	up
9.84_477.0630n	9.84008	442.049	0.975606	CSID388385	CDP-glycerol	6.55852	94.2567	up

## Sheet: S9_27_down
Compound	Retention Time	m/z	Similarity	Accepted Compound ID	Accepted Description	Log FC ([Cmax] vs [Predose])	FC ([Cmax] vs [Predose])	Regulation ([Cmax] vs [Predose])
1.25_307.0338m/z	1.24813	307.034	0.998397	HMDB0002022	Glycineamideribotide	-0.745466	1.67652	down
11.53_465.2490m/z	11.528	465.249	1	HMDB0260534	MG(0:0/TXB2/0:0)	-4.27694	19.386	down
11.75_351.2178m/z	11.7509	351.218	0.992372	HMDB0001220	Prostaglandin E2	-1.32658	2.50807	down
11.78_435.8396m/z	11.7839	435.84	0.984375	HMDB0004979	GlcCer(d18:1/25:0)	-0.689179	1.61237	down
11.99_488.2708m/z	11.9898	488.271	0.995441	HMDB0004853	Ganglioside GM1 (18:1/12:0)	-1.15601	2.2284	down
12.55_353.2329m/z	12.5509	353.233	0.991378	HMDB0001442	Prostaglandin E1	-1.23269	2.35004	down
12.64_333.2071m/z	12.6366	333.207	0.991003	HMDB0060046	15d PGD2	-1.86736	3.64864	down
12.71_473.2694m/z	12.7051	473.269	0.997697	HMDB0114746	LysoPA(19:0/0:0)	-1.49712	2.82279	down
13.20_359.2226m/z	13.1966	359.223	0.998076	HMDB0002311	8,9-DiHETrE	-1.06431	2.09117	down
13.40_430.2967m/z	13.4023	430.297	0.989565	HMDB0000631	Deoxycholic acid glycine conjugate	-0.967809	1.95587	down
13.45_301.2153m/z	13.4535	301.215	0.984803	HMDB0302204	Prostaglandin B-1	-1.32057	2.49764	down
13.60_534.3195m/z	13.602	534.319	0.964386	HMDB0242406	Chenodeoxycholylproline	-1.00718	2.00997	down
13.88_357.1737m/z	13.8764	357.174	0.984733	HMDB0116536	PGP(i-12:0/i-12:0)	-1.2351	2.35398	down
13.88_360.0340m/z	13.8764	360.034	0.950122	CSID30785740	cGAMP(2'-5')	-2.94261	7.68799	down
14.08_337.2377m/z	14.0823	337.238	0.98306	HMDB0002265	14,15-DiHETrE	-1.63573	3.10745	down
14.58_349.2376m/z	14.5794	349.238	0.988763	HMDB0011571	MG(18:4(6Z,9Z,12Z,15Z)/0:0/0:0)	-2.59642	6.04784	down
14.87_301.2163m/z	14.8657	301.216	0.978797	HMDB0002982	Prostaglandin B1	-2.2944	4.90548	down
15.08_365.2120m/z	15.0828	365.212	0.980085	HMDB0114765	LysoPA(i-14:0/0:0)	-1.59471	3.02034	down
15.21_1081.6454m/z	15.208	1081.65	0.964365	HMDB0116884	CL(8:0/8:0/11:0/18:2(9Z,11Z))	-1.41441	2.66551	down
15.28_1036.5262m/z	15.2766	1036.53	0.966239	HMDB0291129	CDP-DG(18:1(11Z)/18:1(12Z)-2OH(9,10))	-1.38391	2.60975	down
15.28_862.5580m/z	15.2766	862.558	0.98411	HMDB0289726	PC(PGE1/P-18:1(11Z))	-1.72394	3.30337	down
15.36_946.5142m/z	15.3623	946.514	0.964827	HMDB0283216	PS(22:4(7Z,10Z,13Z,16Z)/6 keto-PGF1alpha)	-1.16172	2.23724	down
17.27_351.2522m/z	17.2711	351.252	0.970142	HMDB0011533	MG(0:0/16:0/0:0)	-1.58273	2.99537	down
17.32_874.5457m/z	17.3225	874.546	0.980455	HMDB0008708	PC(22:5(7Z,10Z,13Z,16Z,19Z)/20:5(5Z,8Z,11Z,14Z,17Z))	-2.06373	4.18066	down
17.36_556.7213m/z	17.364	556.721	0.980136	HMDB0112252	Isodocosanoyl-CoA	-3.48198	11.1733	down
18.73_439.7648m/z	18.7304	439.765	0.973134	HMDB0284103	PE(22:6(5Z,7Z,10Z,13Z,16Z,19Z)-OH(4)/22:4(7Z,10Z,13Z,16Z))	-1.0549	2.07758	down
18.93_556.7168m/z	18.9305	556.717	0.98195	HMDB0012930	Docosanoyl-CoA	-2.85271	7.22358	down
